# Supplementary material for: RNA Sequencing Reveals the Upregulation of FOXO Signaling Pathway in Porphyromonas gingivalis Persister-Treated Human Gingival Epithelial Cells
Source: Int J Mol Sci. 2022 May 20;23(10):5728. doi: 10.3390/ijms23105728 (PMC9146424; doi:10.3390/ijms23105728)
Supplement: Supplementary file 1 [file ijms-23-05728-s001.zip]

Archive with 21 entries (20 files):
- __MACOSX/Supplementary files/
- __MACOSX/Supplementary files/._.DS_Store
- __MACOSX/Supplementary files/._Figure S1.tif
- __MACOSX/Supplementary files/._Figure S2.tif
- __MACOSX/Supplementary files/._Figure S3.tiff
- __MACOSX/Supplementary files/._Figure S4.tiff
- __MACOSX/Supplementary files/._Supporting figures.docx
- __MACOSX/Supplementary files/._Table S1.docx
- __MACOSX/Supplementary files/._Table S2.docx
- __MACOSX/Supplementary files/._Table S3.docx
- __MACOSX/Supplementary files/._Table S4.docx
- Supplementary files/.DS_Store
- Supplementary files/Figure S1.tif
- Supplementary files/Figure S2.tif
- Supplementary files/Figure S3.tiff
- Supplementary files/Figure S4.tiff
- Supplementary files/Supporting figures.pdf
- Supplementary files/Table S1.pdf
- Supplementary files/Table S2.pdf
- Supplementary files/Table S3.pdf
- Supplementary files/Table S4.pdf
